# Supplementary material for: Fluorinated TiO2 Hollow Spheres for Detecting Formaldehyde under UV Irradiation
Source: Materials (Basel). 2024 Feb 15;17(4):904. doi: 10.3390/ma17040904 (PMC10889930; doi:10.3390/ma17040904)
Supplement: Supplementary file 1 [file materials-17-00904-s001.zip]

Archive with 1 entries (1 files):
- materials-2770621-supplementary.pdf
